# Supplementary material for: Genome-Wide Identification and Evolutionary Analysis of the bHLH Transcription Factor Family in Rosa roxburghii
Source: Int J Mol Sci. 2026 Jan 16;27(2):912. doi: 10.3390/ijms27020912 (PMC12842455; doi:10.3390/ijms27020912)
Supplement: Supplementary file 1 [file ijms-27-00912-s001.zip]

Archive with 9 entries (9 files):
- Figure S1.pdf
- Figure S2.pdf
- Figure S3.pdf
- Figure S4.pdf
- Figure S5.pdf
- Figure S6.pdf
- Table S1.xlsx
- Table S2.xlsx
- Table S3.xlsx
