# Supplementary material for: Genome-Wide Identification and Evolutionary Analysis of the bHLH Transcription Factor Family in Rosa roxburghii
Source: Int J Mol Sci. 2026 Jan 16;27(2):912. doi: 10.3390/ijms27020912 (PMC12842455; doi:10.3390/ijms27020912)
Supplement: Supplementary file 1 [file ijms-27-00912-s001.zip › Table S1.xlsx]

## Sheet: Sheet1
Table S1 Physicochemical Properties and infromation of 89 bHLH Family Genes in Rosa roxburghii
Gene Name	Gene ID	Protein Length	Molecular Weight (KDa)	Theoretical pI	Instability Index	Aliphatic Index	Grand Average of Hydropathicity	Subcelluar location	Number of Exons	Gene Length	Subfamily	Module Color
RrbHLH1	Rroxscaffold_1G00004570.1	425	46.7057	6.28	63.17	59.27	-0.736	Nucleus	6	3659	IX	magenta
RrbHLH2	Rroxscaffold_1G00023420.1	298	32.4431	4.71	39.24	78.52	-0.348	Nucleus	4	1550	Ia
RrbHLH3	Rroxscaffold_1G00029060.1	263	29.1879	6.4	53.77	84.94	-0.479	Nucleus	2	1676	Vb	brown
RrbHLH4	Rroxscaffold_1G00053450.1	220	25.0386	5.56	47.87	89.5	-0.4	Nucleus	4	1025	IIIa
RrbHLH5	Rroxscaffold_1G00054660.1	283	32.2926	5.33	44.91	65.44	-0.582	Nucleus	2	1230	VIIIa
RrbHLH6	Rroxscaffold_1G00059520.1	286	32.4657	5.77	63.33	78.85	-0.563	Nucleus	2	963	VIIIa
RrbHLH7	Rroxscaffold_1G00065740.1	262	28.6155	8.84	44.48	87.14	-0.365	Nucleus	2	3599	Vb	violet
RrbHLH8	Rroxscaffold_1G00067940.1	187	20.9983	9.71	37.91	95.94	-0.318	Nucleus	3	1217	IX
RrbHLH9	Rroxscaffold_1G00067960.1	142	16.3897	9.56	55.54	80.28	-0.732	Cytosol_Nucleus	2	2381	IX	brown
RrbHLH10	Rroxscaffold_1G00071050.1	254	27.6564	5.59	58.45	69.92	-0.48	Nucleus	5	2270	IVc	purple
RrbHLH11	Rroxscaffold_2G00076450.1	502	54.9643	5.41	57.81	71.33	-0.567	Nucleus	4	2822	IIIb	green
RrbHLH12	Rroxscaffold_2G00086340.1	321	35.9244	5.66	48.49	63.24	-0.956	Nucleus	7	3494	Va	turquoise
RrbHLH13	Rroxscaffold_2G00089790.1	298	32.4581	8.76	64.15	81.51	-0.168	Nucleus	1	897	VIIIa
RrbHLH14	Rroxscaffold_2G00095640.1	912	100.193	7.26	44.96	68	-0.544	Nucleus	18	9024	XVI	brown
RrbHLH15	Rroxscaffold_2G00116960.1	225	25.8582	6.45	47.93	83.2	-0.619	Nucleus	3	1321	IX	brown
RrbHLH16	Rroxscaffold_2G00131650.1	331	37.2109	6.67	53.77	71.84	-0.474	Nucleus	3	1685	Ia
RrbHLH17	Rroxscaffold_2G00132470.1	157	17.1594	9.86	37.6	103.63	-0.073	Chloroplast	2	698	Vb
RrbHLH18	Rroxscaffold_2G00133860.1	367	41.1249	4.72	66.93	67.19	-0.587	Nucleus	4	1929	IIIb	midnightblue
RrbHLH19	Rroxscaffold_2G00134090.1	350	39.0138	5.96	49.33	72.4	-0.53	Nucleus	4	2389	IVa
RrbHLH20	Rroxscaffold_2G00134100.1	351	39.3404	5.77	47.19	81.08	-0.483	Nucleus	4	2424	IVa
RrbHLH21	Rroxscaffold_2G00137560.1	375	40.9004	5.38	60.11	70.75	-0.599	Nucleus	8	2837	VII	blue
RrbHLH22	Rroxscaffold_2G00137710.1	375	40.9004	5.38	60.11	70.75	-0.599	Nucleus	8	2862	VII	blue
RrbHLH23	Rroxscaffold_2G00137880.1	173	19.2333	10.32	53.35	84.1	-0.331	Nucleus	1	522	VIIIb
RrbHLH24	Rroxscaffold_2G00147970.1	578	64.436	8.5	62.82	80.67	-0.391	Nucleus	7	3355	IVd	yellow
RrbHLH25	Rroxscaffold_2G00154940.1	416	42.7242	6.05	46.27	58.77	-0.439	Nucleus	7	3298	XI	yellow
RrbHLH26	Rroxscaffold_3G00223340.1	339	38.0827	6.02	63.02	73.63	-0.6	Nucleus	3	2391	Ia	black
RrbHLH27	Rroxscaffold_3G00224780.1	214	23.638	9.83	51.92	78.32	-0.466	Nucleus	2	1006	Vb
RrbHLH28	Rroxscaffold_3G00227590.1	358	40.5985	4.72	66.48	70	-0.605	Nucleus	4	1808	IIIb	lightyellow
RrbHLH29	Rroxscaffold_3G00227700.1	145	16.6242	8.48	42.1	76.55	-0.577	Nucleus	3	1312	Orphan
RrbHLH30	Rroxscaffold_3G00231770.1	220	23.8635	5.07	50.97	63.45	-0.638	Nucleus	5	2595	IX	brown
RrbHLH31	Rroxscaffold_3G00247010.1	402	44.9377	6.32	44.9	78.83	-0.396	Nucleus	4	2478	IIIe	yellow
RrbHLH32	Rroxscaffold_3G00248620.1	320	35.5125	7.62	63.36	92.97	-0.235	Nucleus	3	2454	Ia	blue
RrbHLH33	Rroxscaffold_3G00256320.1	252	28.3224	8.11	68.6	88.53	-0.537	Nucleus	3	1367	Ib
RrbHLH34	Rroxscaffold_3G00261860.1	190	21.546	9.54	42.94	88.63	-0.407	Cytosol	3	1529	IX	yellow
RrbHLH35	Rroxscaffold_3G00265840.1	346	38.6643	7.01	58.37	60.29	-0.673	Chloroplast	7	2234	XII	purple
RrbHLH36	Rroxscaffold_3G00265940.1	537	58.3351	5.81	45.82	71.56	-0.585	Nucleus	4	2965	IIIb	purple
RrbHLH37	Rroxscaffold_3G00267630.1	456	51.2813	7.26	51.83	73.77	-0.53	Nucleus	2	3135	IIIe	pink
RrbHLH38	Rroxscaffold_3G00267670.1	468	52.8725	6.78	44.88	77.26	-0.538	Nucleus	2	2038	IIIe	lightcyan
RrbHLH39	Rroxscaffold_3G00268820.1	285	31.7703	5.11	51.37	65.68	-0.591	Nucleus	6	1677	XII	yellow
RrbHLH40	Rroxscaffold_3G00270210.1	577	63.3256	6.96	55.06	58.01	-0.775	Nucleus	11	5365	Va	green
RrbHLH41	Rroxscaffold_3G00271290.1	387	43.2136	8.91	57.78	63.05	-0.769	Nucleus	6	2552	VII
RrbHLH42	Rroxscaffold_3G00273110.1	269	29.2395	5.6	55.42	68.22	-0.741	Nucleus	6	2734	XII	blue
RrbHLH43	Rroxscaffold_4G00282410.1	238	26.7564	5.46	59.06	90.55	-0.412	Nucleus	3	1000	Ib
RrbHLH44	Rroxscaffold_4G00282420.1	189	20.3703	8.9	66.28	99.1	-0.163	Cytosol	2	750	Ib
RrbHLH45	Rroxscaffold_4G00282430.1	250	27.7777	9.32	59.71	91.16	-0.429	Nucleus	3	1710	Ib	green
RrbHLH46	Rroxscaffold_4G00286420.1	264	29.4428	9.36	42.45	83.52	-0.383	Nucleus	2	1551	Vb	green
RrbHLH47	Rroxscaffold_4G00295280.1	326	35.9301	7.09	59.77	70.31	-0.705	Nucleus	3	2645	Ia	brown
RrbHLH48	Rroxscaffold_4G00295790.1	487	54.0153	5.6	42.97	78.91	-0.599	Nucleus	1	2505	IIIe	brown
RrbHLH49	Rroxscaffold_4G00296560.1	230	25.3404	6.25	51.68	80.96	-0.532	Nucleus	1	2867	IIId	brown
RrbHLH50	Rroxscaffold_4G00306600.1	452	48.9376	8.89	62.51	54.87	-0.519	Nucleus	6	3126	VII	turquoise
RrbHLH51	Rroxscaffold_4G00315050.1	457	50.9976	5.6	47.64	68.1	-0.728	Nucleus	3	2513	II	turquoise
RrbHLH52	Rroxscaffold_4G00327570.1	240	27.1934	6.14	65.77	89.38	-0.477	Nucleus	3	1413	Ib
RrbHLH53	Rroxscaffold_4G00331700.1	431	48.0491	8.42	50.94	56.61	-0.814	Nucleus	6	3138	IX	orange
RrbHLH54	Rroxscaffold_4G00331720.1	435	48.3385	6.2	61.7	61.29	-0.723	Nucleus	1	4749	VIIIb
RrbHLH55	Rroxscaffold_5G00336420.1	233	27.0419	9.34	51.45	73.22	-0.709	Nucleus	3	1891	IVd	yellow
RrbHLH56	Rroxscaffold_5G00337580.1	225	25.2447	6.15	58.99	67.73	-0.693	Nucleus	4	2723	IVc	blue
RrbHLH57	Rroxscaffold_5G00344190.1	244	27.5493	5.34	61.01	85.12	-0.476	Nucleus	5	3569	IIIc	yellow
RrbHLH58	Rroxscaffold_5G00356350.1	552	59.3847	5.93	56.38	60.33	-0.679	Nucleus	8	3087	XII	black
RrbHLH59	Rroxscaffold_5G00359180.1	446	49.9247	5.35	55.14	72.38	-0.667	Nucleus	4	2290	Ia
RrbHLH60	Rroxscaffold_5G00361470.1	202	22.6533	9.16	76.63	108.96	-0.153	Cytosol_Nucleus	3	1615	Ia
RrbHLH61	Rroxscaffold_5G00370810.1	185	20.5766	5.62	53.76	101.78	-0.251	Nucleus	7	2150	XII	black
RrbHLH62	Rroxscaffold_5G00376110.1	264	29.7703	6.71	49.08	69.09	-0.699	Nucleus	7	1517	XII	blue
RrbHLH63	Rroxscaffold_5G00377070.1	352	39.0139	6.12	65.83	78.75	-0.596	Nucleus	2	2897	Vb	brown
RrbHLH64	Rroxscaffold_5G00378110.1	548	58.7966	5.2	51.21	59.29	-0.603	Nucleus	8	3946	XII	black
RrbHLH65	Rroxscaffold_5G00378420.1	337	36.9437	6.01	55.97	65.4	-0.874	Nucleus	7	2946	Va	darkgreen
RrbHLH66	Rroxscaffold_5G00384310.1	324	36.4494	9.03	57.05	74.32	-0.708	Nucleus	4	2513	IIIa
RrbHLH67	Rroxscaffold_5G00385630.1	277	30.1937	6.16	54.31	60.61	-0.722	Nucleus	6	3084	XII	blue
RrbHLH68	Rroxscaffold_6G00401100.1	357	39.3073	5.98	54.33	75.21	-0.617	Nucleus	7	5202	XII	purple
RrbHLH69	Rroxscaffold_6G00401200.1	345	38.3456	8.84	47.67	63.88	-0.754	Nucleus	6	2931	IX	brown
RrbHLH70	Rroxscaffold_6G00417520.1	193	21.7483	7.05	60.14	60.05	-0.713	Nucleus	1	1249	XVI
RrbHLH71	Rroxscaffold_6G00420860.1	733	78.7179	5.94	53.15	58.55	-0.591	Nucleus	8	5487	VII	turquoise
RrbHLH72	Rroxscaffold_6G00425370.1	339	38.3988	5.49	50.18	77.67	-0.568	Nucleus	3	1512	Ia	red
RrbHLH73	Rroxscaffold_7G00158870.1	430	46.7268	5.42	59.56	59.42	-0.713	Nucleus	8	3645	XII	blue
RrbHLH74	Rroxscaffold_7G00159410.1	378	41.8791	4.95	54.76	59.13	-0.753	Nucleus	4	1429	VIIIc
RrbHLH75	Rroxscaffold_7G00160320.1	338	37.2679	8.59	79.86	62.66	-0.69	Nucleus	5	2963	VII	red
RrbHLH76	Rroxscaffold_7G00160540.1	243	27.1518	8.45	61.87	65.84	-0.6	Nucleus	1	732	VIIIb
RrbHLH77	Rroxscaffold_7G00176330.1	702	77.8039	5.41	64.2	73.93	-0.611	Nucleus	6	5428	IIIf	green
RrbHLH78	Rroxscaffold_7G00177820.1	296	31.2983	5.91	47.98	76.86	-0.322	Nucleus	6	4630	XI	purple
RrbHLH79	Rroxscaffold_7G00179620.1	504	55.7398	5.68	49.96	78.63	-0.414	Nucleus	1	1515	IIId	orange
RrbHLH80	Rroxscaffold_7G00185480.1	549	59.6332	6.42	55.86	62.4	-0.682	Nucleus	7	2714	XII	midnightblue
RrbHLH81	Rroxscaffold_7G00189870.1	541	61.2204	5.14	54.98	70.26	-0.772	Nucleus	7	2585	IIIa
RrbHLH82	Rroxscaffold_7G00189880.1	561	63.9371	5.39	46.2	70.68	-0.745	Nucleus	9	5083	IIIa
RrbHLH83	Rroxscaffold_7G00190350.1	561	63.9371	5.39	46.2	70.68	-0.745	Nucleus	9	5081	IIIa
RrbHLH84	Rroxscaffold_7G00197510.1	243	27.3759	6.8	69.4	88.68	-0.472	Nucleus	3	1546	Ib	magenta
RrbHLH85	Rroxscaffold_7G00207590.1	335	38.1118	9.11	63.29	91.64	-0.479	Nucleus	1	1008	Ib
RrbHLH86	Rroxscaffold_7G00209030.1	174	18.966	5.41	37.37	57.13	-1.011	Nucleus	2	718	XIV
RrbHLH87	Rroxscaffold_7G00211750.1	273	30.6416	6.1	50.86	79.3	-0.524	Nucleus	5	1223	VIIIc
RrbHLH88	Rroxscaffold_7G00214730.1	337	37.6939	8.2	44.43	85.85	-0.392	Nucleus	4	2192	IVa	green
RrbHLH89	Rroxscaffold_165G00436990.1	339	38.3988	5.49	50.18	77.67	-0.568	Nucleus	3	1513	Ia	red
