# Supplementary material for: Genome-Wide Identification and Evolutionary Analysis of the bHLH Transcription Factor Family in Rosa roxburghii
Source: Int J Mol Sci. 2026 Jan 16;27(2):912. doi: 10.3390/ijms27020912 (PMC12842455; doi:10.3390/ijms27020912)
Supplement: Supplementary file 1 [file ijms-27-00912-s001.zip › Table S2.xlsx]

## Sheet: Table S2
Table S2 Ka/Ks value and divergence time of each duplicated pair
Replicated Gene1	Replicated Gene2	Ka	Ks	Ka/Ks	Type of Duplication	Divergence time（MYA）	Module Color
RrbHLH72	RrbHLH89	0	0	NaN	segmental	0	red/red
RrbHLH19	RrbHLH20	0.3	1.232	0.243	tandem	41.07
RrbHLH81	RrbHLH82	0.372	1.247	0.298	tandem	41.57
RrbHLH17	RrbHLH27	0.557	1.29	0.432	segmental	43
RrbHLH12	RrbHLH40	0.43	1.312	0.328	segmental	43.73	turquoise/green
RrbHLH42	RrbHLH67	0.249	1.551	0.16	segmental	51.7	blue/blue
RrbHLH18	RrbHLH28	0.299	1.646	0.182	segmental	54.87	midnightblue/lightyellow
RrbHLH39	RrbHLH62	0.426	1.664	0.256	segmental	55.47	yellow/blue
RrbHLH33	RrbHLH43	0.539	1.784	0.302	segmental	59.47
RrbHLH53	RrbHLH69	0.416	1.926	0.216	segmental	64.2	orange/brown
RrbHLH12	RrbHLH65	0.432	1.928	0.224	segmental	64.27	turquoise/darkgreen
RrbHLH43	RrbHLH44	0.493	2.033	0.242	tandem	67.77
RrbHLH40	RrbHLH65	0.366	2.046	0.179	segmental	68.2	green/darkgreen
RrbHLH44	RrbHLH45	0.398	2.065	0.193	tandem	68.83
RrbHLH22	RrbHLH75	0.463	2.21	0.21	segmental	73.67	blue/red
RrbHLH21	RrbHLH75	0.463	2.21	0.21	segmental	73.67	blue/red
RrbHLH11	RrbHLH36	0.376	2.438	0.154	segmental	81.27	green/purple
RrbHLH23	RrbHLH76	0.306	2.63	0.116	segmental	87.67
RrbHLH35	RrbHLH61	0.431	2.964	0.145	segmental	98.8	purple/black
RrbHLH8	RrbHLH15	0.499	3.637	0.137	segmental	121.23
RrbHLH37	RrbHLH48	0.422	NaN	NaN	segmental	NaN	pink/brown
Note: NaN indicates High Sequence Divergence Value (pS>=0.75)
