# Supplementary material for: Genome-Wide Identification and Evolutionary Analysis of the bHLH Transcription Factor Family in Rosa roxburghii
Source: Int J Mol Sci. 2026 Jan 16;27(2):912. doi: 10.3390/ijms27020912 (PMC12842455; doi:10.3390/ijms27020912)
Supplement: Supplementary file 1 [file ijms-27-00912-s001.zip › Table S3.xlsx]

## Sheet: Table S3
Table S3 The information of genes in Arabidopsis used in phylogenetic analysis
This Study	Gene Name	Gene ID	Protein Length	Function	refs
Ia	AtbHLH045	At3g06120	202	Regulation of stomatal development	[1]
Ia	AtbHLH097	At3g24140	414
Ia	AtbHLH098	At5g53210	364
Ia	AtbHLH067	At3g51950	358	Negative regulator of cold response	[2]
Ia	AtbHLH070	At2g46810	371
Ib	AtbHLH101	At5g04150	240	Homeostatic control of iron	[3]
Ib	AtbHLH100	At2g41240	242
Ib	AtbHLH038	At3g58970	253
Ib	AtbHLH039	At3g58980	258
II	AtbHLH010	At2g31220	458	Anther development,	[4]
				particularly tapetum development
II	AtbHLH089	At1g06170	420
II	AtbHLH091	At2g31210	428
IIIa	AtbHLH021	At2g16910	571		[5]
IIIa	AtbHLH022	At4g21330	207		[6,42]
IIIb	AtbHLH061	At5g10670	315	GA-dependent flowering regulation	[7]
IIIb	AtbHLH093	At5g65640	351
IIIc	AtbHLH035	At5g57150	247
IIIc	AtbHLH027	At4g29930	254
IIId	AtbHLH013	At1g01260	590	JA-response	[8]
IIId	AtbHLH017	At2g46510	566
IIIe	AtbHLH004	At4g17880	589		[9]
IIIe	AtbHLH005	At5g46760	592
IIIf	AtbHLH001	At5g41315	637	Partially redundantly regulate anthocyanin	[10,43]
				biosynthesis, trichome and root hair development
IIIf	AtbHLH002	At1g63650	596
IVa	AtbHLH025	At4g37850	328	Iron homeostasis,ER body development	[11]
IVa	AtbHLH018	At2g22750	304
IVb	AtbHLH011	At4g36060	286	Homeostatic control of iron	[12]
IVb	AtbHLH121	At3g19860	284		[13]
IVc	AtbHLH034	At3g23210	320		[14]
IVc	AtbHLH104	At4g14410	283
IVd	AtbHLH041	At5g56960	466	activate root stem cell genes,	[15]
				shoot-regenerating capacity on callus
IX	AtbHLH128	At1g05805	362
IX	AtbHLH129	At2g43140	297	negatively regulates ABA response	[16]
IX	AtbHLH080	At1g35460	259	Flowering	[17]
IX	AtbHLH081	At4g09180	262
Va	AtbHLH102	At1g69010	311	Implicated in brassinosteroid signaling,	[18,19]
				Shade avoidance
Va	AtbHLH046	At5g08130	409
Vb	AtbHLH106	At2g41130	253	Salt stress tolerence	[20]
Vb	AtbHLH107	At3g56770	230	A copper signal transducer for plant immunity	[21]
VI	AtbHLH109	At1g68240	185	Plants Somatic embryogenesis	[22]
VII	AtbHLH127	At4g28815	307
VII	AtbHLH056	At4g28800	441
VII	AtbHLH119	At4g28811	544
VII	AtbHLH023	At4g28790	413
VII	AtbHLH015	At2g20180	407	Photomorphogenesis,	[23,44]
				mediate light and gibberellin signaling responses
VIIIa	AtbHLH053	At2g34820	291
VIIIa	AtbHLH052	At1g30670	264
VIIIb	AtbHLH040	At4g00120	198	Required for the differentiation, in the Arabidopsis fruit, of three cell types involved in seed dispersal	[24]
VIIIb	AtbHLH043	At5g09750	224	Flower development	[25]
VIIIc	AtbHLH139	At5g43175	223
VIIIc	AtbHLH054	At1g27740	258	Root hairs growth and cell growth	[26]
X	AtbHLH153	At1g05710	149
X	AtbHLH154	At2g31730	153
X	AtbHLH113	At3g19500	270
XI	AtbHLH059	At4g02590	310	The process of lateral root initiation	[27]
XI	AtbHLH007	At1g03040	302
XII	AtbHLH075	At1g25330	223	Brassinosteroid biosynthesis, Fertilization efficiency - Reproductive tract development	[28,29]
XII	AtbHLH050	At1g73830	261	Salinity and drought stress response, Redundant positive regulators of brassinosteroid signalling	[30,31]
XII	AtbHLH044	At1g18400	260
XII	AtbHLH060	At3g57800	426	Hypocotyl elongation response	[32]
XII	AtbHLH048	At2g42300	327
XIII	AtbHLH156	At2g27230	650	Vascular development	[33]
XIII	AtbHLH157	At1g64625	527	Vascular development - Xylem,	[34,35]
XIV	AtbHLH142	At5g64340	348
XIV	AtbHLH143	At5g09460	326
XV	AtbHLH134	At5g15160	94	Flowering - Photomorphogenesis,	[36,45]
				Proposed to act as positive regulators of gibberellin signalling
XV	AtbHLH136	At5g39860	92
XVI	AtbHLH111	At1g31050	369	The process of lateral root initiation	[37]
XVI	AtbHLH140	At5g01305	912	Axillary meristem formation	[38]
XVI	AtbHLH145	At5g50010	311
XVIIa	AtbHLH147	At3g17100	230	BR-dependent cell elongation	[39,40]
XVIIa	AtbHLH148	At3g06590	221
XVIIa	AtbHLH149	At1g09250	207
XVIIa	AtbHLH150	At3g05800	211
XVIIb	AtbHLH165	At2g42870	118	Shade-induced photomorphogenesis	[41]
Note:
References
[1] Nadeau, Jeanette A. “Stomatal development: new signals and fate determinants.” Current opinion in plant biology vol. 12,1 (2009): 29-35.
[2] Ohta, Masaru et al. “MYC-type transcription factors, MYC67 and MYC70, interact with ICE1 and negatively regulate cold tolerance in Arabidopsis.” Scientific reports vol. 8,1 11622. 2 Aug.
[3] Wang, Ning et al. “Requirement and functional redundancy of Ib subgroup bHLH proteins for iron deficiency responses and uptake in Arabidopsis thaliana.” Molecular plant vol. 6,2 (2013): 503-13.
[4] Zhu, Engao et al. “The DYT1-interacting proteins bHLH010, bHLH089 and bHLH091 are redundantly required for Arabidopsis anther development and transcriptome.” The Plant journal : for cell and molecular biology vol. 83,6 (2015): 976-90.
[5] Sorensen, Anna-Marie et al. “The Arabidopsis ABORTED MICROSPORES (AMS) gene encodes a MYC class transcription factor.” The Plant journal : for cell and molecular biology vol. 33,2 (2003): 413-23.
[6] Feng, Baomin et al. “Regulation of the Arabidopsis anther transcriptome by DYT1 for pollen development.” The Plant journal : for cell and molecular biology vol. 72,4 (2012): 612-24.
[7] Poirier, B C et al. “bHLH093/NFL and bHLH061 are required for apical meristem function in Arabidopsis thaliana.” Plant signaling & behavior vol. 13,7 (2018): e1486146.
[8] Fonseca, Sandra et al. “bHLH003, bHLH013 and bHLH017 are new targets of JAZ repressors negatively regulating JA responses.” PloS one vol. 9,1 e86182. 23 Jan. 2014,
[9] Fernández-Calvo, Patricia et al. “The Arabidopsis bHLH transcription factors MYC3 and MYC4 are targets of JAZ repressors and act additively with MYC2 in the activation of jasmonate responses.” The Plant cell vol. 23,2 (2011): 701-15.
[10] Payne, C T et al. “GL3 encodes a bHLH protein that regulates trichome development in arabidopsis through interaction with GL1 and TTG1.” Genetics vol. 156,3 (2000): 1349-62.
[11] Cui, Yan et al. “Four IVa bHLH Transcription Factors Are Novel Interactors of FIT and Mediate JA Inhibition of Iron Uptake in Arabidopsis.” Molecular plant vol. 11,9 (2018): 1166-1183.
[12] Li, Yang et al. “bHLH11 inhibits bHLH IVc proteins by recruiting the TOPLESS/TOPLESS-RELATED corepressors.” Plant physiology vol. 188,2 (2022): 1335-1349.
[13] Gao, Fei et al. “bHLH121 and clade IVc bHLH transcription factors synergistically function to regulate iron homeostasis in Arabidopsis thaliana.” Journal of experimental botany vol. 75,10 (2024): 2933-2950.
[14] Li, Xiaoli et al. “Two bHLH Transcription Factors, bHLH34 and bHLH104, Regulate Iron Homeostasis in Arabidopsis thaliana.” Plant physiology vol. 170,4 (2016): 2478-93.
[15] Xu, Chongyi et al. “Transcriptional activation by WRKY23 and derepression by removal of bHLH041 coordinately establish callus pluripotency in Arabidopsis regeneration.” The Plant cell vol. 36,1 (2023): 158-173.
[16] Tian, Hainan et al. “An ABA down-regulated bHLH transcription repressor gene, bHLH129 regulates root elongation and ABA response when overexpressed in Arabidopsis.” Scientific reports vol. 5 17587. 2 Dec. 2015,
[17] Ito, Shogo et al. “FLOWERING BHLH transcriptional activators control expression of the photoperiodic flowering regulator CONSTANS in Arabidopsis.” Proceedings of the National Academy of Sciences of the United States of America vol. 109,9 (2012): 3582-7.
[18] Cifuentes-Esquivel, Nicolás et al. “The bHLH proteins BEE and BIM positively modulate the shade avoidance syndrome in Arabidopsis seedlings.” The Plant journal : for cell and molecular biology vol. 75,6 (2013): 989-1002.
[19] Yin, Yanhai et al. “A new class of transcription factors mediates brassinosteroid-regulated gene expression in Arabidopsis.” Cell vol. 120,2 (2005): 249-59.
[20] Ahmad, Aftab et al. “bHLH106 Integrates Functions of Multiple Genes through Their G-Box to Confer Salt Tolerance on Arabidopsis.” PloS one vol. 10,5 e0126872. 15 May. 2015,
[21] Yu, Yue et al. “The CPK3-mediated cytosolic-nuclear translocation of bHLH107 recruits HY5 to regulate the Cu2+-triggered upregulation of ACS8.” Journal of advanced research, S2090-1232(25)00727-1. 14 Sep. 2025,
[22] Nowak, Katarzyna, and Małgorzata D Gaj. “Stress-related function of bHLH109 in somatic embryo induction in Arabidopsis.” Journal of plant physiology vol. 193 (2016): 119-26.
[23] Leivar, Pablo et al. “Multiple phytochrome-interacting bHLH transcription factors repress premature seedling photomorphogenesis in darkness.” Current biology : CB vol. 18,23 (2008): 1815-23.
[24] Liljegren, Sarah J et al. “Control of fruit patterning in Arabidopsis by INDEHISCENT.” Cell vol. 116,6 (2004): 843-53.
[25] Gremski, Kristina et al. “The HECATE genes regulate female reproductive tract development in Arabidopsis thaliana.” Development (Cambridge, England) vol. 134,20 (2007): 3593-601.
[26] Yi, Keke et al. “A basic helix-loop-helix transcription factor controls cell growth and size in root hairs.” Nature genetics vol. 42,3 (2010): 264-7.
[27] Zhang, Jun et al. “Sperm cells are passive cargo of the pollen tube in plant fertilization.” Nature plants vol. 3 17079. 6 Jun. 2017,
[28] Poppenberger, Brigitte et al. “CESTA, a positive regulator of brassinosteroid biosynthesis.” The EMBO journal vol. 30,6 (2011): 1149-61.
[29] Crawford, Brian C W, and Martin F Yanofsky. “HALF FILLED promotes reproductive tract development and fertilization efficiency in Arabidopsis thaliana.” Development (Cambridge, England) vol. 138,14 (2011): 2999-3009.
[30] Moreno, Javier E et al. “The antagonistic basic helix-loop-helix partners BEE and IBH1 contribute to control plant tolerance to abiotic stress.” Plant science : an international journal of experimental plant biology vol. 271 (2018): 143-150.
[31] Friedrichsen, Danielle M et al. “Three redundant brassinosteroid early response genes encode putative bHLH transcription factors required for normal growth.” Genetics vol. 162,3 (2002): 1445-56.
[32] Yang, Chuanwei et al. “Two bHLH transcription factors, bHLH48 and bHLH60, associate with phytochrome interacting factor 7 to regulate hypocotyl elongation in Arabidopsis.” Cell reports vol. 35,5 (2021): 109054.
[33] Ohashi-Ito, Kyoko et al. “Auxin-associated initiation of vascular cell differentiation by LONESOME HIGHWAY.” Development (Cambridge, England) vol. 140,4 (2013): 765-9.
[34] Ohashi-Ito, Kyoko et al. “An atypical bHLH transcription factor regulates early xylem development downstream of auxin.” Plant & cell physiology vol. 54,3 (2013): 398-405.
[35] Cai, Qingqing et al. “The SAC51 Family Plays a Central Role in Thermospermine Responses in Arabidopsis.” Plant & cell physiology vol. 57,8 (2016): 1583-92.
[36] Mara, Chloe D et al. “The Arabidopsis floral homeotic proteins APETALA3 and PISTILLATA negatively regulate the BANQUO genes implicated in light signaling.” The Plant cell vol. 22,3 (2010): 690-702.
[37] Zhang, Ye et al. “Two types of bHLH transcription factor determine the competence of the pericycle for lateral root initiation.” Nature plants vol. 7,5 (2021): 633-643.
[38] Yang, Fang et al. “The bHLH protein ROX acts in concert with RAX1 and LAS to modulate axillary meristem formation in Arabidopsis.” The Plant journal : for cell and molecular biology vol. 71,1 (2012): 61-70.
[39] Ikeda, Miho et al. “ATBS1 INTERACTING FACTORs negatively regulate Arabidopsis cell elongation in the triantagonistic bHLH system.” Plant signaling & behavior vol. 8,3 (2013): e23448.
[40] Wang, Hao et al. “Regulation of Arabidopsis brassinosteroid signaling by atypical basic helix-loop-helix proteins.” The Plant cell vol. 21,12 (2009): 3781-91.
[41] Roig-Villanova, Irma et al. “Interaction of shade avoidance and auxin responses: a role for two novel atypical bHLH proteins.” The EMBO journal vol. 26,22 (2007): 4756-67.
[42] Zhang, Wei et al. “Regulation of Arabidopsis tapetum development and function by DYSFUNCTIONAL TAPETUM1 (DYT1) encoding a putative bHLH transcription factor.” Development (Cambridge, England) vol. 133,16 (2006): 3085-95.
[43] Zhang, Fan et al. “A network of redundant bHLH proteins functions in all TTG1-dependent pathways of Arabidopsis.” Development (Cambridge, England) vol. 130,20 (2003): 4859-69.
[44] Castillon, Alicia et al. “Phytochrome Interacting Factors: central players in phytochrome-mediated light signaling networks.” Trends in plant science vol. 12,11 (2007): 514-521.
[45] Lee, Sumin et al. “Overexpression of PRE1 and its homologous genes activates Gibberellin-dependent responses in Arabidopsis thaliana.” Plant & cell physiology vol. 47,5 (2006): 591-600.
